# Supplementary material for: JAG1 is correlated to suppressive immune microenvironment and predicts immunotherapy resistance in lung adenocarcinoma
Source: Front Oncol. 2023 Feb 27;13:1091488. doi: 10.3389/fonc.2023.1091488 (PMC10009168; doi:10.3389/fonc.2023.1091488)
Supplement: Supplementary file 2 [file Table_1.xlsx]

## Sheet: Sheet1
Gene Name	Gene Symbol	Entrez Gene ID	Classification	ref
acetyl-Coenzyme A acyltransferase 1 (peroxisomal 3-oxoacyl-Coenzyme A thiolase)	ACAA1	30	Fatty Acid	PMID: 21760589
acetyl-Coenzyme A acyltransferase 2 (mitochondrial 3-oxoacyl-Coenzyme A thiolase)	ACAA2	10449	Fatty Acid	PMID: 21760589
acetyl-Coenzyme A carboxylase alpha	ACACA	31	Fatty Acid	PMID: 21760589
acetyl-Coenzyme A carboxylase beta	ACACB	32	Fatty Acid	PMID: 21760589
acyl-Coenzyme A dehydrogenase family, member 10	ACAD10	80724	Fatty Acid	PMID: 21760589
acyl-Coenzyme A dehydrogenase family, member 11	ACAD11	84129	Fatty Acid	PMID: 21760589
acyl-Coenzyme A dehydrogenase family, member 8	ACAD8	27034	Fatty Acid	PMID: 21760589
acyl-Coenzyme A dehydrogenase family, member 9	ACAD9	28976	Fatty Acid	PMID: 21760589
acyl-Coenzyme A dehydrogenase, long chain	ACADL	33	Fatty Acid	PMID: 21760589
acyl-Coenzyme A dehydrogenase, C-4 to C-12 straight chain	ACADM	34	Fatty Acid	PMID: 21760589
acyl-Coenzyme A dehydrogenase, C-2 to C-3 short chain	ACADS	35	Fatty Acid	PMID: 21760589
acyl-Coenzyme A dehydrogenase, short/branched chain	ACADSB	36	Fatty Acid	PMID: 21760589
acyl-Coenzyme A dehydrogenase, very long chain	ACADVL	37	Fatty Acid	PMID: 21760589
acetyl-Coenzyme A acetyltransferase 1 (acetoacetyl Coenzyme A thiolase)	ACAT1	38	Fatty Acid	PMID: 21760589
acetyl-Coenzyme A acetyltransferase 2 (acetoacetyl Coenzyme A thiolase)	ACAT2	39	Fatty Acid	PMID: 21760589
acyl-Coenzyme A binding domain containing 3	ACBD3	64746	Fatty Acid	PMID: 21760589
acyl-Coenzyme A binding domain containing 4	ACBD4	79777	Fatty Acid	PMID: 21760589
acyl-Coenzyme A binding domain containing 5	ACBD5	91452	Fatty Acid	PMID: 21760589
acyl-Coenzyme A binding domain containing 6	ACBD6	84320	Fatty Acid	PMID: 21760589
acyl-Coenzyme A binding domain containing 7	ACBD7	414149	Fatty Acid	PMID: 21760589
acyl-Coenzyme A oxidase 1, palmitoyl	ACOX1	51	Fatty Acid	PMID: 21760589
acyl-Coenzyme A oxidase 2, branched chain	ACOX2	8309	Fatty Acid	PMID: 21760589
acyl-Coenzyme A oxidase 3, pristanoyl	ACOX3	8310	Fatty Acid	PMID: 21760589
acyl-Coenzyme A oxidase-like	ACOXL	55289	Fatty Acid	PMID: 21760589
acyl-CoA synthetase bubblegum family member 1	ACSBG1	23205	Fatty Acid	PMID: 21760589
acyl-CoA synthetase bubblegum family member 2	ACSBG2	81616	Fatty Acid	PMID: 21760589
acyl-CoA synthetase family member 2	ACSF2	80221	Fatty Acid	PMID: 21760589
acyl-CoA synthetase family member 3	ACSF3	197322	Fatty Acid	PMID: 21760589
acyl-CoA synthetase long-chain family member 1	ACSL1	2180	Fatty Acid	PMID: 21760589
acyl-CoA synthetase long-chain family member 3	ACSL3	2181	Fatty Acid	PMID: 21760589
Acyl-CoA synthetase long-chain family member 4	ACSL4	2182	Fatty Acid	PMID: 21760589
acyl-CoA synthetase long-chain family member 5	ACSL5	51703	Fatty Acid	PMID: 21760589
acyl-CoA synthetase long-chain family member 6	ACSL6	23305	Fatty Acid	PMID: 21760589
acyl-CoA synthetase medium-chain family member 1	ACSM1	116285	Fatty Acid	PMID: 21760589
acyl-CoA synthetase medium-chain family member 2A	ACSM2A	123876	Fatty Acid	PMID: 21760589
acyl-CoA synthetase medium-chain family member 2B	ACSM2B	348158	Fatty Acid	PMID: 21760589
acyl-CoA synthetase medium-chain family member 3	ACSM3	6296	Fatty Acid	PMID: 21760589
acyl-CoA synthetase medium-chain family member 4	ACSM4	341392	Fatty Acid	PMID: 21760589
acyl-CoA synthetase medium-chain family member 5	ACSM5	54988	Fatty Acid	PMID: 21760589
Acyl-CoA synthetase short-chain family member 1	ACSS1	84532	Fatty Acid	PMID: 21760589
acyl-CoA synthetase short-chain family member 2	ACSS2	55902	Fatty Acid	PMID: 21760589
acyl-CoA synthetase short-chain family member 3	ACSS3	79611	Fatty Acid	PMID: 21760589
citrate lyase beta like	CLYBL	171425	Fatty Acid	PMID: 21760589
carnitine palmitoyltransferase 1A (liver)	CPT1A	1374	Fatty Acid	PMID: 21760589
carnitine palmitoyltransferase 1B (muscle)	CPT1B	1375	Fatty Acid	PMID: 21760589
carnitine palmitoyltransferase 1C	CPT1C	126129	Fatty Acid	PMID: 21760589
carnitine palmitoyltransferase II	CPT2	1376	Fatty Acid	PMID: 21760589
cytochrome P450, family 4, subfamily A, polypeptide 11	CYP4A11	1579	Fatty Acid	PMID: 21760589
cytochrome P450, family 4, subfamily A, polypeptide 22	CYP4A22	284541	Fatty Acid	PMID: 21760589
cytochrome P450, family 4, subfamily B, polypeptide 1	CYP4B1	1580	Fatty Acid	PMID: 21760589
cytochrome P450, family 4, subfamily F, polypeptide 11	CYP4F11	57834	Fatty Acid	PMID: 21760589
cytochrome P450, family 4, subfamily F, polypeptide 12	CYP4F12	66002	Fatty Acid	PMID: 21760589
cytochrome P450, family 4, subfamily F, polypeptide 2	CYP4F2	8529	Fatty Acid	PMID: 21760589
cytochrome P450, family 4, subfamily F, polypeptide 22	CYP4F22	126410	Fatty Acid	PMID: 21760589
cytochrome P450, family 4, subfamily F, polypeptide 3	CYP4F3	4051	Fatty Acid	PMID: 21760589
cytochrome P450, family 4, subfamily F, polypeptide 8	CYP4F8	11283	Fatty Acid	PMID: 21760589
cytochrome P450, family 4, subfamily V, polypeptide 2	CYP4V2	285440	Fatty Acid	PMID: 21760589
cytochrome P450, family 4, subfamily X, polypeptide 1	CYP4X1	260293	Fatty Acid	PMID: 21760589
cytochrome P450, family 4, subfamily Z, polypeptide 1	CYP4Z1	199974	Fatty Acid	PMID: 21760589
dodecenoyl-Coenzyme A delta isomerase (3,2 trans-enoyl-Coenzyme A isomerase)	DCI	1632	Fatty Acid	PMID: 21760589
2,4-dienoyl CoA reductase 1, mitochondrial	DECR1	1666	Fatty Acid	PMID: 21760589
2,4-dienoyl CoA reductase 2, peroxisomal	DECR2	26063	Fatty Acid	PMID: 21760589
diacylglycerol O-acyltransferase homolog 1 (mouse)	DGAT1	8694	Fatty Acid	PMID: 21760589
diacylglycerol O-acyltransferase homolog 2 (mouse)	DGAT2	84649	Fatty Acid	PMID: 21760589
diacylglycerol O-acyltransferase 2-like 3	DGAT2L3	158833	Fatty Acid	PMID: 21760589
diacylglycerol O-acyltransferase 2-like 4	DGAT2L4	158835	Fatty Acid	PMID: 21760589
diacylglycerol O-acyltransferase 2-like 6	DGAT2L6	347516	Fatty Acid	PMID: 21760589
diacylglycerol O-acyltransferase 2-like 7	DGAT2L7	646409	Fatty Acid	PMID: 21760589
enoyl Coenzyme A hydratase 1, peroxisomal	ECH1	1891	Fatty Acid	PMID: 21760589
enoyl Coenzyme A hydratase domain containing 1	ECHDC1	55862	Fatty Acid	PMID: 21760589
enoyl Coenzyme A hydratase domain containing 2	ECHDC2	55268	Fatty Acid	PMID: 21760589
enoyl Coenzyme A hydratase domain containing 3	ECHDC3	79746	Fatty Acid	PMID: 21760589
enoyl Coenzyme A hydratase, short chain, 1, mitochondrial	ECHS1	1892	Fatty Acid	PMID: 21760589
enoyl-Coenzyme A, hydratase/3-hydroxyacyl Coenzyme A dehydrogenase	EHHADH	1962	Fatty Acid	PMID: 21760589
elongation of very long chain fatty acids (FEN1/Elo2, SUR4/Elo3, yeast)-like 1	ELOVL1	64834	Fatty Acid	PMID: 21760589
elongation of very long chain fatty acids (FEN1/Elo2, SUR4/Elo3, yeast)-like 2	ELOVL2	54898	Fatty Acid	PMID: 21760589
elongation of very long chain fatty acids (FEN1/Elo2, SUR4/Elo3, yeast)-like 3	ELOVL3	83401	Fatty Acid	PMID: 21760589
elongation of very long chain fatty acids (FEN1/Elo2, SUR4/Elo3, yeast)-like 4	ELOVL4	6785	Fatty Acid	PMID: 21760589
ELOVL family member 5, elongation of long chain fatty acids (FEN1/Elo2, SUR4/Elo3-like, yeast)	ELOVL5	60481	Fatty Acid	PMID: 21760589
ELOVL family member 6, elongation of long chain fatty acids (FEN1/Elo2, SUR4/Elo3-like, yeast)	ELOVL6	79071	Fatty Acid	PMID: 21760589
ELOVL family member 7, elongation of long chain fatty acids (yeast)	ELOVL7	79993	Fatty Acid	PMID: 21760589
electron-transfer-flavoprotein, alpha polypeptide (glutaric aciduria II)	ETFA	2108	Fatty Acid	PMID: 21760589
electron-transfer-flavoprotein, beta polypeptide	ETFB	2109	Fatty Acid	PMID: 21760589
electron-transferring-flavoprotein dehydrogenase	ETFDH	2110	Fatty Acid	PMID: 21760589
fatty acid 2-hydroxylase	FA2H	79152	Fatty Acid	PMID: 21760589
fatty acid amide hydrolase	FAAH	2166	Fatty Acid	PMID: 21760589
fatty acid amide hydrolase 2	FAAH2	158584	Fatty Acid	PMID: 21760589
fatty acid desaturase 1	FADS1	3992	Fatty Acid	PMID: 21760589
fatty acid desaturase 2	FADS2	9415	Fatty Acid	PMID: 21760589
fatty acid desaturase 3	FADS3	3995	Fatty Acid	PMID: 21760589
fatty acyl CoA reductase 1	FAR1	84188	Fatty Acid	PMID: 21760589
fatty acyl CoA reductase 2	FAR2	55711	Fatty Acid	PMID: 21760589
fatty acid synthase	FASN	2194	Fatty Acid	PMID: 21760589
glycoprotein, synaptic 2	GPSN2	9524	Fatty Acid	PMID: 21760589
2-hydroxyacyl-CoA lyase 1	HACL1	26061	Fatty Acid	PMID: 21760589
hydroxyacyl-Coenzyme A dehydrogenase	HADH	3033	Fatty Acid	PMID: 21760589
hydroxyacyl-Coenzyme A dehydrogenase/3-ketoacyl-Coenzyme A thiolase/enoyl-Coenzyme A hydratase (trifunctional protein), alpha subunit	HADHA	3030	Fatty Acid	PMID: 21760589
hydroxyacyl-Coenzyme A dehydrogenase/3-ketoacyl-Coenzyme A thiolase/enoyl-Coenzyme A hydratase (trifunctional protein), beta subunit	HADHB	3032	Fatty Acid	PMID: 21760589
lipase, hepatic	LIPC	3990	Fatty Acid	PMID: 21760589
lipase, gastric	LIPF	8513	Fatty Acid	PMID: 21760589
lipase, endothelial	LIPG	9388	Fatty Acid	PMID: 21760589
lipase, member H	LIPH	200879	Fatty Acid	PMID: 21760589
lipase, member I	LIPI	149998	Fatty Acid	PMID: 21760589
lipase, family member J	LIPJ	142910	Fatty Acid	PMID: 21760589
lipase, mamber K	LIPK	643414	Fatty Acid	PMID: 21760589
lipase, member M	LIPM	340654	Fatty Acid	PMID: 21760589
lipase, member N	LIPN	643418	Fatty Acid	PMID: 21760589
lipoprotein lipase	LPL	4023	Fatty Acid	PMID: 21760589
lipid phosphate phosphatase-related protein type 2	LPPR2	64748	Fatty Acid	PMID: 21760589
malonyl CoA:ACP acyltransferase (mitochondrial)	MCAT	27349	Fatty Acid	PMID: 21760589
mitochondrial trans-2-enoyl-CoA reductase	MECR	51102	Fatty Acid	PMID: 21760589
monoglyceride lipase	MGLL	11343	Fatty Acid	PMID: 21760589
malonyl-CoA decarboxylase	MLYCD	23417	Fatty Acid	PMID: 21760589
microsomal triglyceride transfer protein	MTTP	4547	Fatty Acid	PMID: 21760589
oleoyl-ACP hydrolase	OLAH	55301	Fatty Acid	PMID: 21760589
3-oxoacyl-ACP synthase, mitochondrial	OXSM	54995	Fatty Acid	PMID: 21760589
peroxisomal D3,D2-enoyl-CoA isomerase	PECI	10455	Fatty Acid	PMID: 21760589
peroxisomal trans-2-enoyl-CoA reductase	PECR	55825	Fatty Acid	PMID: 21760589
phytanoyl-CoA 2-hydroxylase	PHYH	5264	Fatty Acid	PMID: 21760589
phytanoyl-CoA dioxygenase domain containing 1	PHYHD1	254295	Fatty Acid	PMID: 21760589
pancreatic lipase	PNLIP	5406	Fatty Acid	PMID: 21760589
pancreatic lipase-related protein 1	PNLIPRP1	5407	Fatty Acid	PMID: 21760589
pancreatic lipase-related protein 2	PNLIPRP2	5408	Fatty Acid	PMID: 21760589
pancreatic lipase-related protein 3	PNLIPRP3	119548	Fatty Acid	PMID: 21760589
patatin-like phospholipase domain containing 1	PNPLA1	285848	Fatty Acid	PMID: 21760589
patatin-like phospholipase domain containing 2	PNPLA2	57104	Fatty Acid	PMID: 21760589
patatin-like phospholipase domain containing 3	PNPLA3	80339	Fatty Acid	PMID: 21760589
patatin-like phospholipase domain containing 4	PNPLA4	8228	Fatty Acid	PMID: 21760589
patatin-like phospholipase domain containing 5	PNPLA5	150379	Fatty Acid	PMID: 21760589
patatin-like phospholipase domain containing 6	PNPLA6	10908	Fatty Acid	PMID: 21760589
patatin-like phospholipase domain containing 7	PNPLA7	375775	Fatty Acid	PMID: 21760589
patatin-like phospholipase domain containing 8	PNPLA8	50640	Fatty Acid	PMID: 21760589
stearoyl-CoA desaturase (delta-9-desaturase)	SCD	6319	Fatty Acid	PMID: 21760589
stearoyl-CoA desaturase 5	SCD5	79966	Fatty Acid	PMID: 21760589
sterol carrier protein 2	SCP2	6342	Fatty Acid	PMID: 21760589
short chain dehydrogenase/reductase family 16C, member 6	SDR16C6	442388	Fatty Acid	PMID: 21760589
short chain dehydrogenase/reductase family 39U, member 1	SDR39U1	56948	Fatty Acid	PMID: 21760589
short chain dehydrogenase/reductase family 42E, member 1	SDR42E1	93517	Fatty Acid	PMID: 21760589
short chain dehydrogenase/reductase family 9C, member 7	SDR9C7	121214	Fatty Acid	PMID: 21760589
aldehyde dehydrogenase 18 family, member A1	ALDH18A1	5832	Glutamate	PMID: 21760589
aldehyde dehydrogenase 5 family, member A1 (succinate-semialdehyde dehydrogenase)	ALDH5A1	7915	Glutamate	PMID: 21760589
glutamate decarboxylase 1 (brain, 67kDa)	GAD1	2571	Glutamate	PMID: 21760589
Glutamate decarboxylase 2 (pancreatic islets and brain, 65kDa)	GAD2	2572	Glutamate	PMID: 21760589
glutamate decarboxylase-like 1	GADL1	339896	Glutamate	PMID: 21760589
glutaminase	GLS	2744	Glutamate	PMID: 21760589
glutaminase 2 (liver, mitochondrial)	GLS2	27165	Glutamate	PMID: 21760589
glutamate dehydrogenase 1	GLUD1	2746	Glutamate	PMID: 21760589
glutamate dehydrogenase 2	GLUD2	2747	Glutamate	PMID: 21760589
glutamate-ammonia ligase (glutamine synthetase)	GLUL	2752	Glutamate	PMID: 21760589
ornithine aminotransferase (gyrate atrophy)	OAT	4942	Glutamate	PMID: 21760589
ADP-dependent glucokinase	ADPGK	83440	Glycolysis	PMID: 21760589
aldolase A, fructose-bisphosphate	ALDOA	226	Glycolysis	PMID: 21760589
aldolase B, fructose-bisphosphate	ALDOB	229	Glycolysis	PMID: 21760589
aldolase C, fructose-bisphosphate	ALDOC	230	Glycolysis	PMID: 21760589
2,3-bisphosphoglycerate mutase	BPGM	669	Glycolysis	PMID: 21760589
dihydrolipoamide S-acetyltransferase (E2 component of pyruvate dehydrogenase complex)	DLAT	1737	Glycolysis	PMID: 21760589
enolase 1, (alpha)	ENO1	2023	Glycolysis	PMID: 21760589
enolase 2 (gamma, neuronal)	ENO2	2026	Glycolysis	PMID: 21760589
enolase 3 (beta, muscle)	ENO3	2027	Glycolysis	PMID: 21760589
glyceraldehyde-3-phosphate dehydrogenase	GAPDH	2597	Glycolysis	PMID: 21760589
glyceraldehyde-3-phosphate dehydrogenase, spermatogenic	GAPDHS	26330	Glycolysis	PMID: 21760589
glucokinase (hexokinase 4, maturity onset diabetes of the young 2)	GCK	2645	Glycolysis	PMID: 21760589
glucose phosphate isomerase	GPI	2821	Glycolysis	PMID: 21760589
hexokinase 1	HK1	3098	Glycolysis	PMID: 21760589
hexokinase 2	HK2	3099	Glycolysis	PMID: 21760589
hexokinase 3 (white cell)	HK3	3101	Glycolysis	PMID: 21760589
hexokinase domain containing 1	HKDC1	80201	Glycolysis	PMID: 21760589
pyruvate dehydrogenase (lipoamide) alpha 1	PDHA1	5160	Glycolysis	PMID: 21760589
pyruvate dehydrogenase (lipoamide) alpha 2	PDHA2	5161	Glycolysis	PMID: 21760589
pyruvate dehydrogenase (lipoamide) beta	PDHB	5162	Glycolysis	PMID: 21760589
pyruvate dehydrogenase complex, component X	PDHX	8050	Glycolysis	PMID: 21760589
6-phosphofructo-2-kinase/fructose-2,6-biphosphatase 1	PFKFB1	5207	Glycolysis	PMID: 21760589
6-phosphofructo-2-kinase/fructose-2,6-biphosphatase 2	PFKFB2	5208	Glycolysis	PMID: 21760589
6-phosphofructo-2-kinase/fructose-2,6-biphosphatase 3	PFKFB3	5209	Glycolysis	PMID: 21760589
6-phosphofructo-2-kinase/fructose-2,6-biphosphatase 4	PFKFB4	5210	Glycolysis	PMID: 21760589
phosphofructokinase, liver	PFKL	5211	Glycolysis	PMID: 21760589
phosphofructokinase, muscle	PFKM	5213	Glycolysis	PMID: 21760589
phosphofructokinase, platelet	PFKP	5214	Glycolysis	PMID: 21760589
phosphoglycerate mutase 1 (brain)	PGAM1	5223	Glycolysis	PMID: 21760589
phosphoglycerate mutase 2 (muscle)	PGAM2	5224	Glycolysis	PMID: 21760589
phosphoglycerate mutase family member 4	PGAM4	441531	Glycolysis	PMID: 21760589
phosphoglycerate mutase family member 5	PGAM5	192111	Glycolysis	PMID: 21760589
phosphoglycerate kinase 1	PGK1	5230	Glycolysis	PMID: 21760589
phosphoglycerate kinase 2	PGK2	5232	Glycolysis	PMID: 21760589
phosphoglucomutase 1	PGM1	5236	Glycolysis	PMID: 21760589
phosphoglucomutase 2	PGM2	55276	Glycolysis	PMID: 21760589
Phosphoglucomutase 2-like 1	PGM2L1	283209	Glycolysis	PMID: 21760589
phosphoglucomutase 5	PGM5	5239	Glycolysis	PMID: 21760589
pyruvate kinase, liver and RBC	PKLR	5313	Glycolysis	PMID: 21760589
pyruvate kinase, muscle	PKM2	5315	Glycolysis	PMID: 21760589
triosephosphate isomerase 1	TPI1	7167	Glycolysis	PMID: 21760589
2-deoxyribose-5-phosphate aldolase homolog (C. elegans)	DERA	51071	Pentose Phosphate	PMID: 21760589
glucose-6-phosphate dehydrogenase	G6PD	2539	Pentose Phosphate	PMID: 21760589
phosphogluconate dehydrogenase	PGD	5226	Pentose Phosphate	PMID: 21760589
6-phosphogluconolactonase	PGLS	25796	Pentose Phosphate	PMID: 21760589
ribulose-5-phosphate-3-epimerase	RPE	6120	Pentose Phosphate	PMID: 21760589
ribose 5-phosphate isomerase A (ribose 5-phosphate epimerase)	RPIA	22934	Pentose Phosphate	PMID: 21760589
transaldolase 1	TALDO1	6888	Pentose Phosphate	PMID: 21760589
transketolase (Wernicke-Korsakoff syndrome)	TKT	7086	Pentose Phosphate	PMID: 21760589
transketolase-like 1	TKTL1	8277	Pentose Phosphate	PMID: 21760589
transketolase-like 2	TKTL2	84076	Pentose Phosphate	PMID: 21760589
Hexokinase 1	HK1	3098	Glycolysis	PMID: 31968678
Hexokinase 2	HK2	3099	Glycolysis	PMID: 31968678
Hexokinase 3	HK3	3101	Glycolysis	PMID: 31968678
Glucokinase	GCK	2645	Glycolysis	PMID: 31968678
Glucose-6-phosphate isomerase	GPI	2821	Glycolysis	PMID: 31968678
Phosphofructokinase, Muscle	PFKM	5213	Glycolysis	PMID: 31968678
Phosphofructokinase, Platelet	PFKP	5214	Glycolysis	PMID: 31968678
Phosphofructokinase, Liver Type	PFKL	5211	Glycolysis	PMID: 31968678
6-phosphofructo-2-kinase/fructose-2,6-biphosphate 1	PFKFB1	5207	Glycolysis	PMID: 31968678
6-phosphofructo-2-kinase/fructose-2,6-biphosphate 2	PFKFB2	5208	Glycolysis	PMID: 31968678
6-phosphofructo-2-kinase/fructose-2,6-biphosphate 3	PFKFB3	5209	Glycolysis	PMID: 31968678
6-phosphofructo-2-kinase/fructose-2,6-biphosphate 4	PFKFB4	5210	Glycolysis	PMID: 31968678
Aldolase, fructose-biphosphate A	ALDOA	226	Glycolysis	PMID: 31968678
Aldolase, fructose-biphosphate B	ALDOB	229	Glycolysis	PMID: 31968678
Aldolase, fructose-biphosphate C	ALDOC	230	Glycolysis	PMID: 31968678
Triosephosphate isomerase 1	TPI1	7167	Glycolysis	PMID: 31968678
Glyceraldehyde-3-phosphate dehydrogenase	GAPDH	2597	Glycolysis	PMID: 31968678
Glyceraldehyde-3-phosphate dehydrogenase, spermatogenic	GAPDHS	26330	Glycolysis	PMID: 31968678
Phosphoglycerate kinase 1	PGK1	5230	Glycolysis	PMID: 31968678
Phosphoglycerate kinase 2	PGK2	5232	Glycolysis	PMID: 31968678
Phosphoglycerate Mutase 1	PGAM1	5223	Glycolysis	PMID: 31968678
Phosphoglycerate Mutase 2	PGAM2	5224	Glycolysis	PMID: 31968678
Phosphoglycerate Mutase Family Member 4	PGAM4	441531	Glycolysis	PMID: 31968678
Biphosphoglycerate Mutase	BPGM	669	Glycolysis	PMID: 31968678
Enolase 1	ENO1	2023	Glycolysis	PMID: 31968678
Enolase 2	ENO2	2026	Glycolysis	PMID: 31968678
Enolase 3	ENO3	2027	Glycolysis	PMID: 31968678
Pyruvate kinase, liver and RBC	PKLR	5313	Glycolysis	PMID: 31968678
Pyruvate kinase, muscle	PKM2	5315	Glycolysis	PMID: 31968678
Lactate dehydrogenase A	LDHA	3939	Glycolysis	PMID: 31968678
Lactate dehydrogenase B	LDHB	3945	Glycolysis	PMID: 31968678
Solute Carrier Family 2 Member 1, Glucose Transporter Type 1	SLC2A1	6513	Glycolysis	PMID: 31968678
Solute Carrier Family 2 Member 2, Glucose Transporter Type 2	SLC2A2	6514	Glycolysis	PMID: 31968678
Solute Carrier Family 2 Member 3, Glucose Transporter Type 3	SLC2A3	6515	Glycolysis	PMID: 31968678
Solute Carrier Family 2 Member 4, Glucose Transporter Type 4	SLC2A4	6517	Glycolysis	PMID: 31968678
Solute Carrier Family 2 Member 5, Glucose Transporter Type 5	SLC2A5	6518	Glycolysis	PMID: 31968678
ATP citrate lyase	ACLY	47	Fatty Acid Synthesis	PMID: 31968678
Malic enzyme 1	ME1	4199	Fatty Acid Synthesis	PMID: 31968678
Malic enzyme 2	ME2	4200	Fatty Acid Synthesis	PMID: 31968678
Malic enzyme 3	ME3	10873	Fatty Acid Synthesis	PMID: 31968678
Acyl-CoA synthetase short chain family member 1	ACSS1	84532	Fatty Acid Synthesis	PMID: 31968678
Acyl-CoA synthetase short chain family member 2	ACSS2	55902	Fatty Acid Synthesis	PMID: 31968678
Acetyl-CoA carboxylase alpha	ACACA	31	Fatty Acid Synthesis	PMID: 31968678
Acetyl-CoA carboxylase beta	ACACB	32	Fatty Acid Synthesis	PMID: 31968678
Fatty Acid Synthase	FASN	2194	Fatty Acid Synthesis	PMID: 31968678
ELOVL Fatty acid elongase 1	ELOVL1	64834	Fatty Acid Synthesis	PMID: 31968678
ELOVL Fatty acid elongase 2	ELOVL2	54898	Fatty Acid Synthesis	PMID: 31968678
ELOVL Fatty acid elongase 3	ELOVL3	83401	Fatty Acid Synthesis	PMID: 31968678
ELOVL Fatty acid elongase 4	ELOVL4	6785	Fatty Acid Synthesis	PMID: 31968678
ELOVL Fatty acid elongase 5	ELOVL5	60481	Fatty Acid Synthesis	PMID: 31968678
ELOVL Fatty acid elongase 6	ELOVL6	79071	Fatty Acid Synthesis	PMID: 31968678
ELOVL Fatty acid elongase 7	ELOVL7	79993	Fatty Acid Synthesis	PMID: 31968678
Stearoyl-CoA desaturase	SCD	6319	Fatty Acid Synthesis	PMID: 31968678
Stearoyl-CoA desaturase 5	SCD5	79966	Fatty Acid Synthesis	PMID: 31968678
Fatty acid desaturase 1	FADS1	3992	Fatty Acid Synthesis	PMID: 31968678
Fatty acid desaturase 2	FADS2	9415	Fatty Acid Synthesis	PMID: 31968678
Fatty acid desaturase 3	FADS3	3995	Fatty Acid Synthesis	PMID: 31968678
Glutaminase	GLS	2744	Glutaminolysis	PMID: 31968678
Glutaminase 2	GLS2	27165	Glutaminolysis	PMID: 31968678
Glutamate dehydrogenase 1	GLUD1	2746	Glutaminolysis	PMID: 31968678
Glutamate dehydrogenase 2	GLUD2	2747	Glutaminolysis	PMID: 31968678
Glutamic-pyruvic transaminase	GPT	2875	Glutaminolysis	PMID: 31968678
Glutamic-oxaloacetic transaminase 1	GOT1	2805	Glutaminolysis	PMID: 31968678
Glutamic-oxaloacetic transaminase 2	GOT2	2806	Glutaminolysis	PMID: 31968678
Glucose-6-phosphate dehydrogenase	G6PD	2539	Pentose Phosphate Pathway	PMID: 31968678
Hexose-6-phosphate dehydrogenase/glucose-1-dehydrogenase	H6PD	9563	Pentose Phosphate Pathway	PMID: 31968678
6-phosphogluconolactonase	PGLS	25796	Pentose Phosphate Pathway	PMID: 31968678
Phosphogluconate dehydrogenase	PGD	5226	Pentose Phosphate Pathway	PMID: 31968678
Ribose 5-phosphate isomerase A	RPIA	22934	Pentose Phosphate Pathway	PMID: 31968678
Ribulose-5-phosphate-3-epimerase	RPE	6120	Pentose Phosphate Pathway	PMID: 31968678
Ribulose-5-phosphate-3-epimerase-like-1	LOC729020	729020	Pentose Phosphate Pathway	PMID: 31968678
Transketolase	TKT	7086	Pentose Phosphate Pathway	PMID: 31968678
Transketolase like 1	TKTL1	8277	Pentose Phosphate Pathway	PMID: 31968678
Transketolase like 2	TKTL2	84076	Pentose Phosphate Pathway	PMID: 31968678
Transaldolase 1	TALDO1	6888	Pentose Phosphate Pathway	PMID: 31968678
	DERA		REACTOME_PENTOSE_PHOSPHATE_PATHWAY	MSigDB
	G6PD		REACTOME_PENTOSE_PHOSPHATE_PATHWAY	MSigDB
	PGD		REACTOME_PENTOSE_PHOSPHATE_PATHWAY	MSigDB
	PGLS		REACTOME_PENTOSE_PHOSPHATE_PATHWAY	MSigDB
	PGM2		REACTOME_PENTOSE_PHOSPHATE_PATHWAY	MSigDB
	PRPS1		REACTOME_PENTOSE_PHOSPHATE_PATHWAY	MSigDB
	PRPS1L1		REACTOME_PENTOSE_PHOSPHATE_PATHWAY	MSigDB
	PRPS2		REACTOME_PENTOSE_PHOSPHATE_PATHWAY	MSigDB
	RBKS		REACTOME_PENTOSE_PHOSPHATE_PATHWAY	MSigDB
	RPE		REACTOME_PENTOSE_PHOSPHATE_PATHWAY	MSigDB
	RPEL1		REACTOME_PENTOSE_PHOSPHATE_PATHWAY	MSigDB
	RPIA		REACTOME_PENTOSE_PHOSPHATE_PATHWAY	MSigDB
	SHPK		REACTOME_PENTOSE_PHOSPHATE_PATHWAY	MSigDB
	TALDO1		REACTOME_PENTOSE_PHOSPHATE_PATHWAY	MSigDB
	TKT		REACTOME_PENTOSE_PHOSPHATE_PATHWAY	MSigDB
	AAAS		REACTOME_GLYCOLYSIS	MSigDB
	ADPGK		REACTOME_GLYCOLYSIS	MSigDB
	ALDOA		REACTOME_GLYCOLYSIS	MSigDB
	ALDOB		REACTOME_GLYCOLYSIS	MSigDB
	ALDOC		REACTOME_GLYCOLYSIS	MSigDB
	BPGM		REACTOME_GLYCOLYSIS	MSigDB
	ENO1		REACTOME_GLYCOLYSIS	MSigDB
	ENO2		REACTOME_GLYCOLYSIS	MSigDB
	ENO3		REACTOME_GLYCOLYSIS	MSigDB
	GAPDH		REACTOME_GLYCOLYSIS	MSigDB
	GAPDHS		REACTOME_GLYCOLYSIS	MSigDB
	GCK		REACTOME_GLYCOLYSIS	MSigDB
	GCKR		REACTOME_GLYCOLYSIS	MSigDB
	GNPDA1		REACTOME_GLYCOLYSIS	MSigDB
	GNPDA2		REACTOME_GLYCOLYSIS	MSigDB
	GPI		REACTOME_GLYCOLYSIS	MSigDB
	HK1		REACTOME_GLYCOLYSIS	MSigDB
	HK2		REACTOME_GLYCOLYSIS	MSigDB
	HK3		REACTOME_GLYCOLYSIS	MSigDB
	NDC1		REACTOME_GLYCOLYSIS	MSigDB
	NUP107		REACTOME_GLYCOLYSIS	MSigDB
	NUP133		REACTOME_GLYCOLYSIS	MSigDB
	NUP153		REACTOME_GLYCOLYSIS	MSigDB
	NUP155		REACTOME_GLYCOLYSIS	MSigDB
	NUP160		REACTOME_GLYCOLYSIS	MSigDB
	NUP188		REACTOME_GLYCOLYSIS	MSigDB
	NUP205		REACTOME_GLYCOLYSIS	MSigDB
	NUP210		REACTOME_GLYCOLYSIS	MSigDB
	NUP214		REACTOME_GLYCOLYSIS	MSigDB
	NUP35		REACTOME_GLYCOLYSIS	MSigDB
	NUP37		REACTOME_GLYCOLYSIS	MSigDB
	NUP42		REACTOME_GLYCOLYSIS	MSigDB
	NUP43		REACTOME_GLYCOLYSIS	MSigDB
	NUP50		REACTOME_GLYCOLYSIS	MSigDB
	NUP54		REACTOME_GLYCOLYSIS	MSigDB
	NUP58		REACTOME_GLYCOLYSIS	MSigDB
	NUP62		REACTOME_GLYCOLYSIS	MSigDB
	NUP85		REACTOME_GLYCOLYSIS	MSigDB
	NUP88		REACTOME_GLYCOLYSIS	MSigDB
	NUP93		REACTOME_GLYCOLYSIS	MSigDB
	NUP98		REACTOME_GLYCOLYSIS	MSigDB
	PFKFB1		REACTOME_GLYCOLYSIS	MSigDB
	PFKFB2		REACTOME_GLYCOLYSIS	MSigDB
	PFKFB3		REACTOME_GLYCOLYSIS	MSigDB
	PFKFB4		REACTOME_GLYCOLYSIS	MSigDB
	PFKL		REACTOME_GLYCOLYSIS	MSigDB
	PFKM		REACTOME_GLYCOLYSIS	MSigDB
	PFKP		REACTOME_GLYCOLYSIS	MSigDB
	PGAM1		REACTOME_GLYCOLYSIS	MSigDB
	PGAM2		REACTOME_GLYCOLYSIS	MSigDB
	PGK1		REACTOME_GLYCOLYSIS	MSigDB
	PGK2		REACTOME_GLYCOLYSIS	MSigDB
	PGM2L1		REACTOME_GLYCOLYSIS	MSigDB
	PGP		REACTOME_GLYCOLYSIS	MSigDB
	PKLR		REACTOME_GLYCOLYSIS	MSigDB
	PKM		REACTOME_GLYCOLYSIS	MSigDB
	POM121		REACTOME_GLYCOLYSIS	MSigDB
	POM121C		REACTOME_GLYCOLYSIS	MSigDB
	PPP2CA		REACTOME_GLYCOLYSIS	MSigDB
	PPP2CB		REACTOME_GLYCOLYSIS	MSigDB
	PPP2R1A		REACTOME_GLYCOLYSIS	MSigDB
	PPP2R1B		REACTOME_GLYCOLYSIS	MSigDB
	PPP2R5D		REACTOME_GLYCOLYSIS	MSigDB
	PRKACA		REACTOME_GLYCOLYSIS	MSigDB
	PRKACB		REACTOME_GLYCOLYSIS	MSigDB
	PRKACG		REACTOME_GLYCOLYSIS	MSigDB
	RAE1		REACTOME_GLYCOLYSIS	MSigDB
	RANBP2		REACTOME_GLYCOLYSIS	MSigDB
	SEC13		REACTOME_GLYCOLYSIS	MSigDB
	SEH1L		REACTOME_GLYCOLYSIS	MSigDB
	TPI1		REACTOME_GLYCOLYSIS	MSigDB
	TPR		REACTOME_GLYCOLYSIS	MSigDB
	ALDH18A1		REACTOME_GLUTAMATE_AND_GLUTAMINE_METABOLISM	MSigDB
	GLS		REACTOME_GLUTAMATE_AND_GLUTAMINE_METABOLISM	MSigDB
	GLS2		REACTOME_GLUTAMATE_AND_GLUTAMINE_METABOLISM	MSigDB
	GLUD1		REACTOME_GLUTAMATE_AND_GLUTAMINE_METABOLISM	MSigDB
	GLUD2		REACTOME_GLUTAMATE_AND_GLUTAMINE_METABOLISM	MSigDB
	GLUL		REACTOME_GLUTAMATE_AND_GLUTAMINE_METABOLISM	MSigDB
	GOT2		REACTOME_GLUTAMATE_AND_GLUTAMINE_METABOLISM	MSigDB
	KYAT1		REACTOME_GLUTAMATE_AND_GLUTAMINE_METABOLISM	MSigDB
	OAT		REACTOME_GLUTAMATE_AND_GLUTAMINE_METABOLISM	MSigDB
	PYCR1		REACTOME_GLUTAMATE_AND_GLUTAMINE_METABOLISM	MSigDB
	PYCR2		REACTOME_GLUTAMATE_AND_GLUTAMINE_METABOLISM	MSigDB
	PYCR3		REACTOME_GLUTAMATE_AND_GLUTAMINE_METABOLISM	MSigDB
	RIMKLA		REACTOME_GLUTAMATE_AND_GLUTAMINE_METABOLISM	MSigDB
	RIMKLB		REACTOME_GLUTAMATE_AND_GLUTAMINE_METABOLISM	MSigDB
	CYP2A13		REACTOME_FATTY_ACIDS	MSigDB
	CYP2A7		REACTOME_FATTY_ACIDS	MSigDB
	CYP2B6		REACTOME_FATTY_ACIDS	MSigDB
	CYP2D6		REACTOME_FATTY_ACIDS	MSigDB
	CYP2F1		REACTOME_FATTY_ACIDS	MSigDB
	CYP2J2		REACTOME_FATTY_ACIDS	MSigDB
	CYP4A11		REACTOME_FATTY_ACIDS	MSigDB
	CYP4A22		REACTOME_FATTY_ACIDS	MSigDB
	CYP4B1		REACTOME_FATTY_ACIDS	MSigDB
	CYP4F11		REACTOME_FATTY_ACIDS	MSigDB
	CYP4F12		REACTOME_FATTY_ACIDS	MSigDB
	CYP4F2		REACTOME_FATTY_ACIDS	MSigDB
	CYP4F22		REACTOME_FATTY_ACIDS	MSigDB
	CYP4F3		REACTOME_FATTY_ACIDS	MSigDB
	CYP4F8		REACTOME_FATTY_ACIDS	MSigDB
